# Supplementary material for: Pain management practice and associated factors among nurses working in Ethiopia: A systematic review and meta-analysis
Source: PLoS One. 2025 Jan 6;20(1):e0312499. doi: 10.1371/journal.pone.0312499 (PMC11703039; doi:10.1371/journal.pone.0312499)
Supplement: S3 Table — (XLSX) [file pone.0312499.s003.xlsx]

## Sheet: S1 Table 3
number	Author	Study area	Year of publication	year of publication	study design	Sampling technique	time frame	Assessment tools	Sample size	Sample Cat	Female	Male	No of case	Prevalence of Good practice(%)	SE prevalence	Study popullation	Working unit	Methods of management practice	AOR inservice training	LBCI inservice training	UBCI Inservice training	SE inservice trainning	AOR kdge pain mgt	LBCI kdge pain mgt	UBCI kdge pain mgt	SE kdge pain mgt	AOR attitude	LBCI attitude	UBCI attitude	SE attitude	AOR pain management policy	LBCI pain management policy	UBCI pain management policy	SE pain management policy
1	Wondimagegn ZG et al.	Addis Ababa	2021	<=2020	Cross-sectional	Non-random	September-October 2020	Self-administered questionnaire	208	<300	112	81	193	56.5	3.56854	ICU staff nurses	ICU	Pharmacological					5.3	1.3	21.68	5.19898
2	Tsegaye D et al.	Amhara Region	2023	<=2020	Cross-sectional	Random	May- June 2022	Self-administered questionnaire	326	>=300	134	188	322	48.1	2.78438	All nurses in inpatient and outpatient	All inpatient and outpatient	Non-pharmacological									1.71	1.03	2.95	0.489796
3	Negewo AN	Oromia Region	2020	<=2020	Cross-sectional	Non-random	April 15-30, 201 9	Self-administered questionnaire	203	<300	88	99	187	23.5	3.10059	All Nurses working at surgical, maternity and gynecology, OR, and ophthalmology units Jimma Medical Center	Post-operative	Pharmacological
4	Benti J LF, Shukre H.	Addis Ababa	2021	<=2020	Cross-sectional	Random	April- August 2019	Self-administered questionnaire	169	<300	111	58	169	41	3.78333	All nurses who work at surgical wards, maxillo facial & ENT, OR and surgical ward, recovery nurses, transplant ward and OR	Post-operative	Both pharmacological and Non-pharmacological
5	Wari G et al.	Addis Ababa	2021	<=2020	Cross-sectional	Random	April - May 2020	Self-administered questionnaire	119	<300	103	12	115	32	4.34991	Neonatal ICU staff nurses	ICU	Both pharmacological and Non-pharmacological					12.08	2.48	32.7	7.70918					7.87	2.44	25.25	5.81888
6	Jaleta DT, et al.	Amhara Region	2020	<=2020	Cross-sectional	Random	March - April 2019	Self-administered questionnaire	405	>=300	197	208	405	52.35	2.48177	All Nurses in surgical track	Post-operative	Both pharmacological and Non-pharmacological	1.877	1.259	2.8	0.393112	2.02	1.33	3.06	0.441327
7	Ahmed Sharif Abdilahi	Somali Region	2021	<=2020	Cross-sectional	Non-random	June-July 2020	Observational and Self-administered questionnaire	110	<300	47	63	110	39.1	4.65265	All Nurses working in surgical, OR, orthopedic, ICU, Gyn/obs willingness to participate in the study wards in sheike hassen yimam referal hospital	Post-operative	Both pharmacological and Non-pharmacological					5.25	1.05	26.2	6.41582
8	Gimja Bitire W.	SNNP Region	2022	<=2020	Cross-sectional	Random	June -July 2022	Self-administered questionnaire	279	<300	146	130	276	44.93	2.99413	All Nurses who are working in postoperative care	Post-operative	Both pharmacological and Non-pharmacological	1.76	1.01	3.07	0.52551	3.067	1.79	7.08	1.34949
9	Zeleke S etal.	Amhara Region	2021	<=2020	Cross-sectional	Non-random	October-December 2020	Observational and Self-administered questionnaire	169	<300	94	75	169	26	3.37411	All Nurses	All inpatient and outpatient	Non-pharmacological	2.82	1.14	6.32	1.32143	7.27	2.96	20.14	4.38265	2.68	2.13	8.01	1.5
10	Teshome ZB et al	Oromia Region	2022	<=2020	Cross-sectional	Random	December - January 2014	Self-administered questionnaire	144	<300	60	84	144	44	4.13656	All Nurses who are working in postoperative care	Post-operative	Both pharmacological and Non-pharmacological
11	Kibret H et al.	Harari and Dire Dawa	2022	<=2020	Cross-sectional	Random	February 1 –28, 2018	Observational and Self-administered questionnaire	405	>=300	204	186	390	54.1	2.52332	All Nurses providing inpatient and emergency service for patientsin selected hospitals	All inpatient and outpatient	Non-pharmacological	1.7	1.03	3.01	0.505102	2.664	1.75	4.7	0.752551	4.02	4.5	12.4	2.01531
12	Abdella Muhammed J.	Oromia Region	2021	<=2020	Cross-sectional	Random	April- April 2021	Self-administered questionnaire	422	>=300	173	245	418	53.8	2.43851	All Nurses working at public hospitals of the West Arsi zone	All inpatient and outpatient	Non-pharmacological	1.976	1.23	3.168	0.494388
13	Mekonnen WM, et al.	Oromia Region	2022	<=2020	Cross-sectional	Random	May 1 - 30/2022	Self-administered questionnaire	206	<300	101	102	203	33	3.30025	All Nurses works in neonatal ICU in west oromia public hospital	ICU	Both pharmacological and Non-pharmacological					3.3	1.14	9.32	2.08673					5.44	1.92	15.37	3.43112
14	Feleke DG	Amhara Region	2024	<=2020	Cross-sectional	Non-random	March - April 2019	Self-administered questionnaire	300	>=300	169	114	283	49.8	2.97217	All nurses working in post-operative units in five selected amhara region referal hospital	Post-operative	Non-pharmacological
15	Tadesse N, et al.	Addis Ababa	2022	<=2020	Cross-sectional	Non-random	February-March 2022	Self-administered questionnaire	245	<300	143	83	226	38.1	3.23038	All nurse working in pediatrics surgical ward	Post-operative	Both pharmacological and Non-pharmacological	8.26	2.35	29.1	6.82398
16	Wurjine TH, Nigussie BG.	Oromia Region	2018	<=2019	Cross-sectional	Non-random	April - May 2018	Self-administered questionnaire	144	<300	78	66	144	47.9	4.16299	All nurses in each hospital	Post-operative	Both pharmacological and Non-pharmacological
17	Kassa RN, Kassa GM.	Addis Ababa	2014	<=2019	Cross-sectional and qualitative	Non-random	March - April 2013	Self-administered questionnaire and focus group discussion	82	<300	64	18	82	34.1	5.23496	All nurses working in cancer center	All inpatient and outpatient	Both pharmacological and Non-pharmacological
18	Dechasa, A et al.	Oromia Region	2022	<=2020	Cross-sectional	Random	June 1 - August 30/2020	Self-administered questionnaire	384	>=300	150	227	377	66	2.43972	All nurses working in post-operative units	Post-operative	Both pharmacological and Non-pharmacological	3.289	1.461	7.403	1.51582	2.939	1.652	5.227	0.91199	4.698	2.725	8.1	1.37117	3.112	1.652	5.862	1.07398
