# Supplementary material for: Pain management practice and associated factors among nurses working in Ethiopia: A systematic review and meta-analysis
Source: PLoS One. 2025 Jan 6;20(1):e0312499. doi: 10.1371/journal.pone.0312499 (PMC11703039; doi:10.1371/journal.pone.0312499)
Supplement: S4 Table — (XLSX) [file pone.0312499.s004.xlsx]

## Sheet: Sheet1
Study No.	Author(s) and Year	Included/Excluded	Reason(s) for Exclusion	Data Extractor	Date of Extraction DDMMYY	Eligibility
1	Wondimagegn ZG et al. 2021	Included	NA	MA	2023-01-11	Confirmed
2	Tsegaye D et al. 2023	Included	NA	MA	2023-01-11	Confirmed
3	Negewo AN. 2020	Included	NA	AB	2023-03-11	Confirmed
4	Benti J LF, Shukre H. 2021	Included	NA	MA	2023-02-11	Confirmed
5	Wari G et al. 2021	Included	NA	MA	2023-10-11	Confirmed
6	Jaleta DT, et al. 2020	Included	NA	MA	2023-04-11	Confirmed
7	Ahmed Sharif Abdilahi. 2021	Included	NA	AB	2023-10-11	Confirmed
8	Gimja Bitire W. 2022	Included	NA	MA	2023-07-11	Confirmed
9	Zeleke S etal. 2021	Included	NA	AB	2023-11-11	Confirmed
10	Teshome ZB et al. 2022	Included	NA	MA	2023-11-11	Confirmed
11	Kibret H et al. 2022	Included	NA	AB	2023-12-11	Confirmed
12	Abdella Muhammed J. 2021	Included	NA	MA	25/11/2023	Confirmed
13	Mekonnen WM, et al. 2022	Included	NA	AB	27/11/2023	Confirmed
14	Feleke DG. 2024	Included	NA	AB	30/11/2023	Confirmed
15	Tadesse N, et al. 2022	Included	NA	AB	2023-10-11	Confirmed
16	Wurjine TH, Nigussie BG. 2018	Included	NA	MA	2023-09-11	Confirmed
17	Kassa RN, Kassa GM. 2014	Included	NA	AB	30/11/2023	Confirmed
18	Dechasa, A et al. 2022	Included	NA	MA	2023-08-11	Confirmed
19	Dagnew AB, Tewabe T. 2021	Excluded	Ineligible for inclusion criterias	MA	2023-11-11	Confirmed
20	Dessie M, et al. 2019	Excluded	Ineligible for inclusion criterias	MA	2023-11-11	Confirmed
21	Jamie AH, Gebremedhin DES. 2020	Excluded	Excluded by title and abstract	AB	2023-12-11	Confirmed
22	Jira L, et al. 2020	Excluded	Ineligible for inclusion criterias	MA	25/11/2023	Confirmed
23	Sharif Abdilahi A. 2021	Excluded	Excluded by title and abstract	MA	27/11/2023	Confirmed
24	Lulie E, Berhanu M, Kassa SF. 2022	Excluded	Ineligible for inclusion criterias	MA	20/11/2023	Confirmed
25	Miftah R, et al. 2017	Excluded	Ineligible for inclusion criterias	AB	2023-10-11	Confirmed
26	Tekletsadik EA, Desta AA, Workneh BS. 2021	Excluded	Ineligible for inclusion criterias	MA	2023-09-11	Confirmed
27	Fenta et al., 2023	Excluded	Ineligible for inclusion criterias	MA	2023-10-11	Confirmed
28	Jemebere, 2020	Excluded	Ineligible for inclusion criterias	AB	2023-01-11	Confirmed
29	Ademas et al., 2020	Excluded	Excluded by title and abstract	MA	28/11/2023	Confirmed
30	Admass et al., 2022	Excluded	Ineligible for inclusion criterias	MA	2023-04-11	Confirmed
31	Andualem, Lema, Nigatu, & Ahmed, 2018	Excluded	Ineligible for inclusion criterias	AB	2023-10-11	Confirmed
32	Assefa et al., 2022	Excluded	Excluded by title and abstract	AB	2023-11-11	Confirmed
33	Aweke, Seyoum, Shitemaw, & Doba, 2020	Excluded	Ineligible for inclusion criterias	AB	2023-11-11	Confirmed
34	Bayileyegn & Merga, 2023	Excluded	Excluded by title and abstract	AB	2023-11-11	Confirmed
35	Beyera, O'Brien, & Campbell, 2019	Excluded	Ineligible for inclusion criterias	AB	2023-09-11	Confirmed
36	Bishaw, Melesse, & Aynalem, 2022	Excluded	Ineligible for inclusion criterias	AB	2023-03-11	Confirmed
37	Bishaw, Temesgen, et al., 2022	Excluded	Ineligible for inclusion criterias	AB	2023-10-11	Confirmed
38	Burstein et al., 2019	Excluded	Study design limitations	MA	30/11/2023	Confirmed
39	Dagnew & Tewabe, 2021	Excluded	Ineligible for inclusion criterias	AB	2023-01-11	Confirmed
40	Eyeberu et al., 2022	Excluded	Duplication	MA	2023-12-11	Confirmed
41	Eyeberu et al., 2023	Excluded	Excluded by title and abstract	MA	2023-10-11	Confirmed
42	Fekede et al., 2023	Excluded	Ineligible for inclusion criterias	MA	2023-07-11	Confirmed
43	Gesesew, Woldemichael, Massa, & Mwanri, 2016	Excluded	Ineligible for inclusion criterias	MA	2023-11-11	Confirmed
44	Hailu, Hussen, Getachew, & Berha, 2022	Excluded	Ineligible for inclusion criterias	AB	2023-10-11	Confirmed
45	Kebede et al., 2023	Excluded	Ineligible for inclusion criterias	AB	2023-10-11	Confirmed
46	Kibret et al., 2022	Excluded	Duplication	AB	2023-10-11	Confirmed
47	Mekonnen, 2019	Excluded	Excluded by title and abstract	MA	30/11/2023	Confirmed
48	Mekonnen, Kekeba, Azanaw, & Kabito, 2020	Excluded	Excluded by title and abstract	AB	2023-03-11	Confirmed
49	Melile Mengesha, Moga Lencha, & Ena Digesa, 2022	Excluded	Ineligible for inclusion criterias	AB	2023-10-11	Confirmed
50	Mensah, Fuster, Murray, & Roth, 2023	Excluded	Study population too specific	MA	2023-12-11	Confirmed
51	Miftah, Tilahun, Fantahun, Adulkadir, & Gebrekirstos, 2017	Excluded	Excluded by title and abstract	MA	25/11/2023	Confirmed
52	Mohammed, Tsega, & Hailu, 2021	Excluded	Ineligible for inclusion criterias	MA	2023-10-11	Confirmed
53	Petricca, Bekele, Berta, Gibson, & Pain, 2018	Excluded	Ineligible for inclusion criterias	MA	30/11/2023	Confirmed
54	Rede, Goshu, & Muzien, 2024	Excluded	Ineligible for inclusion criterias	MA	2023-10-11	Confirmed
55	Seid, Tamir, & Demsiss, 2018	Excluded	Ineligible for inclusion criterias	MA	2023-03-11	Confirmed
56	Solomon et al., 2021	Excluded	Ineligible for inclusion criterias	AB	27/11/2023	Confirmed
57	Teklay, Abera, & Giday, 2013	Excluded	Ineligible for inclusion criterias	AB	2023-10-11	Confirmed
58	Terfasa, Bulto, & Irenso, 2022	Excluded	Ineligible for inclusion criterias	MA	2023-11-11	Confirmed
59	Tuem, Gebremeskel, Hiluf, Arko, & Hailu, 2020	Excluded	Ineligible for inclusion criterias	AB	25/11/2023	Confirmed
60	Wassihun, Alemayehu, Gultie, Tekabe, & Gebeyehu, 2022	Excluded	Excluded by title and abstract	AB	2023-03-11	Confirmed
61	Woretaw, Yimer Mekonnen, Tsegaye, & Dellie, 2023	Excluded	Unclear methodology	MA	27/11/2023	Confirmed
62	M. Zeleke, Getachew, & Wuhib, 2022	Excluded	Excluded by title and abstract	AB	2023-02-11	Confirmed
63	Addisu, Gebeyehu, Belachew, & Mekie, 2023	Excluded	Ineligible for inclusion criterias	MA	26/11/2023	Confirmed
64	Adella et al., 2023	Excluded	Ineligible for inclusion criterias	AB	27/11/2023	Confirmed
65	Ades, Lu, & Higgins, 2005	Excluded	Ineligible for inclusion criterias	MA	30/11/2023	Confirmed
66	Biruk Adie Admass, Endalew, Tawuye, & Mersha, 2020	Excluded	Ineligible for inclusion criterias	AB	2023-01-11	Confirmed
67	B. A. Admass et al., 2022	Excluded	Excluded by title and abstract	AB	2023-05-11	Confirmed
68	Nigussie & Girma, 2015	Excluded	Study methodology inconsistent	AB	2023-01-11	Confirmed
69	Ahmadi, Vojdani, & MortezaBagi, 2023	Excluded	Ineligible for inclusion criterias	AB	2023-10-11	Confirmed
70	Al-Sayaghi et al., 2022	Excluded	Ineligible for inclusion criterias	MA	2023-12-11	Confirmed
71	Albertyn, Rode, Millar, & Thomas, 2009	Excluded	Did not report the outcome of interest	AB	2023-11-11	Confirmed
72	Alrimali, Al-Hamad, Almazeani, & Alharbi, 2023	Excluded	Did not report the outcome of interest	MA	2023-09-11	Confirmed
73	Alzghoul & Abdullah, 2015	Excluded	Ineligible for inclusion criterias	MA	2023-10-11	Confirmed
74	Anbesaw et al., 2023	Excluded	Ineligible for inclusion criterias	MA	2023-01-11	Confirmed
75	A. D. Ayele et al., 2022	Excluded	Ineligible for inclusion criterias	MA	27/11/2023	Confirmed
76	F. Y. Ayele et al., 2023	Excluded	Excluded by title and abstract	MA	2023-08-11	Confirmed
77	Ayenew & Zewdu, 2020	Excluded	Excluded by title and abstract	MA	2023-10-11	Confirmed
78	Bayileyegn & Merga, 2023	Excluded	Excluded by title and abstract	MA	2023-01-11	Confirmed
79	Bayked, Toleha, Chekole, Workneh, & Kahissay, 2023	Excluded	Ineligible for inclusion criterias	MA	2023-10-11	Confirmed
80	Bertagnolli & Kaplan, 2004	Excluded	Study population too specific	MA	27/11/2023	Confirmed
81	Bilawu & Rasheed, 2022	Excluded	Excluded by title and abstract	MA	25/11/2023	Confirmed
82	Biresaw, Irawan, Halasz, & Szucs, 2023	Excluded	Did not report the outcome of interest	AB	2023-10-11	Confirmed
83	Biset, Tadess, Tegegne, Tilahun, & Atnafu, 2022	Excluded	Ineligible for inclusion criterias	AB	2023-02-11	Confirmed
84	Bishaw, Sendo, & Abebe, 2020	Excluded	Ineligible for inclusion criterias	MA	25/11/2023	Confirmed
85	Bogale et al., 2024	Excluded	Ineligible for inclusion criterias	AB	2023-08-11	Confirmed
86	Borenstein, Hedges, Higgins, & Rothstein, 2021	Excluded	Ineligible for inclusion criterias	MA	30/11/2023	Confirmed
87	Bouya et al., 2019	Excluded	Ineligible for inclusion criterias	MA	2023-07-11	Confirmed
88	Chaghari, Saffari, Ebadi, & Ameryoun, 2017	Excluded	Ineligible for inclusion criterias	MA	2023-10-11	Confirmed
89	Chereka et al., 2024	Excluded	Excluded by title and abstract	AB	2023-11-11	Confirmed
90	Belay & Yirdaw, 2022	Excluded	Excluded by title and abstract	MA	2023-10-11	Confirmed
91	Amare Belachew Dagnew & Tilahun Tewabe, 2021	Excluded	Ineligible for inclusion criterias	MA	2023-11-11	Confirmed
92	Jemebere, 2020	Excluded	Ineligible for inclusion criterias	AB	2023-12-11	Confirmed
93	Desye, Tesfaye, Daba, & Berihun, 2023	Excluded	Ineligible for inclusion criterias	AB	25/11/2023	Confirmed
94	Egger, Smith, & Altman, 2008	Excluded	Excluded by title and abstract	AB	2023-10-11	Confirmed
95	Elhusein, Mohamed, Mariod, Fadlalmola, & AbdElazim, 2020	Excluded	Ineligible for inclusion criterias	MA	2023-09-11	Confirmed
96	Gebeyehu, Assefa, & Abebe, 2023	Excluded	Ineligible for inclusion criterias	AB	2023-03-11	Confirmed
97	Gebeyehu, Gelaw, et al., 2022	Excluded	Ineligible for inclusion criterias	MA	2023-10-11	Confirmed
98	Menlah et al., 2018	Excluded	Excluded by title and abstract	AB	2023-11-11	Confirmed
99	Gebreheat, Paterson, Mulugeta, & Teame, 2022	Excluded	Ineligible for inclusion criterias	MA	2023-01-11	Confirmed
100	Germossa, 2023	Excluded	Duplication	MA	2023-09-11	Confirmed
101	Getie, Ayalneh, Aytenew, Bimerew, & Wondmieneh, 2024	Excluded	Excluded by title and abstract	MA	25/11/2023	Confirmed
102	Habte et al., 2022	Excluded	Unclear methodology	MA	2023-03-11	Confirmed
103	Higgins & Thompson, 2002	Excluded	Ineligible for inclusion criterias	MA	2023-01-11	Confirmed
104	Hroch, VanDenKerkhof, Sawhney, Sears, & Gedcke-Kerr, 2019	Excluded	Ineligible for inclusion criterias	AB	2023-09-11	Confirmed
105	Jalale Benti, 2021	Excluded	Excluded by title and abstract	AB	2023-12-11	Confirmed
106	Jamal et al., 2023	Excluded	Excluded by title and abstract	MA	2023-10-11	Confirmed
107	A. H. Jamie & D. E. S. Gebremedhin, 2023	Excluded	Ineligible for inclusion criterias	AB	2023-09-11	Confirmed
108	Sinetibeb Mesfin Kebede et al., 2023	Excluded	Excluded by title and abstract	AB	2023-12-11	Confirmed
109	Jira, Weyessa, Mulatu, & Alemayehu, 2020	Excluded	Ineligible for inclusion criterias	AB	2023-10-11	Confirmed
110	Kahsay & Pitkäjärvi, 2019	Excluded	Ineligible for inclusion criterias	MA	30/11/2023	Confirmed
111	Kasahun, Shitu, Mekonnen, Hawlet, & Zewdie, 2023	Excluded	Excluded by title and abstract	AB	27/11/2023	Confirmed
112	Kasahun, Zewdie, Mose, & Adane, 2023	Excluded	Did not report the outcome of interest	AB	2023-03-11	Confirmed
113	N. Kebede et al., 2023	Excluded	Excluded by title and abstract	MA	2023-02-11	Confirmed
114	S. M. Kebede et al., 2023	Excluded	Excluded by title and abstract	MA	2023-10-11	Confirmed
115	Khalil, 2018	Excluded	Lack of significant results	MA	2023-09-11	Confirmed
116	Kia, Allahbakhshian, Ilkhani, Nasiri, & Allahbakhshian, 2021	Excluded	Study design limitations	MA	25/11/2023	Confirmed
117	Haregeweyn Kibret et al., 2022	Excluded	Duplication	AB	2023-01-11	Confirmed
118	Lima et al., 2017	Excluded	Excluded by title and abstract	AB	2023-02-11	Confirmed
119	Liyew, Dejen Tilahun, & Habtie Bayu, 2020	Excluded	Ineligible for inclusion criterias	AB	2023-03-11	Confirmed
120	Lulie, Berhanu, & Kassa, 2022	Excluded	Ineligible for inclusion criterias	MA	25/11/2023	Confirmed
121	Manwere, Chipfuwa, Mukwamba, & Chironda, 2015	Excluded	Ineligible for inclusion criterias	MA	2023-07-11	Confirmed
122	B. D. Mekonnen, 2020	Excluded	Ineligible for inclusion criterias	MA	26/11/2023	Confirmed
123	B. D. Mekonnen & Gebeyehu, 2021	Excluded	Unclear methodology	MA	2023-06-11	Confirmed
124	T. H. Mekonnen, 2019	Excluded	Ineligible for inclusion criterias	AB	25/11/2023	Confirmed
125	T. H. Mekonnen, Kekeba, Azanaw, & Kabito, 2020	Excluded	Ineligible for inclusion criterias	MA	2023-10-11	Confirmed
126	Remla Miftah, Weyzer Tilahun, Atsde Fantahun, Seid Adulkadir, & Kahsu Gebrekirstos, 2017a, 2017b	Excluded	Ineligible for inclusion criterias	MA	2023-11-11	Confirmed
127	R. Miftah, W. Tilahun, A. Fantahun, S. Adulkadir, & K. Gebrekirstos, 2017	Excluded	Ineligible for inclusion criterias	AB	30/11/2023	Confirmed
128	Mihretie et al., 2023	Excluded	Excluded by title and abstract	AB	2023-10-11	Confirmed
129	Mohamed, Taha, & Moghazy, 2021	Excluded	Excluded by title and abstract	AB	2023-03-11	Confirmed
130	Morone & Weiner, 2013	Excluded	Ineligible for inclusion criterias	MA	2023-09-11	Confirmed
131	Mose, Wasie, et al., 2022	Excluded	Ineligible for inclusion criterias	MA	25/11/2023	Confirmed
132	Muchie et al., 2020	Excluded	Study design limitations	MA	2023-10-11	Confirmed
133	Munemo, 2015	Excluded	Ineligible for inclusion criterias	AB	2023-01-11	Confirmed
134	Nigusie, Azale, & Yitayal, 2020	Excluded	Ineligible for inclusion criterias	MA	25/11/2023	Confirmed
135	Okiri, Kipmerewo, & Mukabana, 2023	Excluded	Excluded by title and abstract	MA	2023-08-11	Confirmed
136	Omotosho, Sey-Sawo, Omotosho, & Njie, 2023	Excluded	Excluded by title and abstract	MA	25/11/2023	Confirmed
137	Abdel Razeq, Akuma, & Jordan, 2016	Excluded	Ineligible for inclusion criterias	AB	25/11/2023	Confirmed
138	Al-Khawaldeh, Al-Hussami, & Darawad, 2013	Excluded	Ineligible for inclusion criterias	MA	2023-10-11	Confirmed
139	Al Omari, Alhabahbeh, Subih, & Aljabery, 2021	Excluded	Unclear methodology	MA	2023-01-11	Confirmed
140	Al Qadire & Al Khalaileh, 2014	Excluded	Excluded by title and abstract	MA	2023-09-11	Confirmed
141	Alnajar, Darawad, Alshahwan, & Samarkandi, 2019	Excluded	Excluded by title and abstract	AB	27/11/2023	Confirmed
142	Anim-Boamah, Aziato, & Adabayeri, 2017	Excluded	Ineligible for inclusion criterias	MA	2023-09-11	Confirmed
143	Aziato & Adejumo, 2014	Excluded	Ineligible for inclusion criterias	MA	2023-04-11	Confirmed
144	Bernhofer, Hosler, & Karius, 2016	Excluded	Ineligible for inclusion criterias	MA	2023-10-11	Confirmed
145	Bernhofer & Sorrell, 2015	Excluded	Ineligible for inclusion criterias	AB	2023-11-11	Confirmed
146	Brant, Mohr, Coombs, Finn, & Wilmarth, 2017	Excluded	Lack of significant results	AB	2023-04-11	Confirmed
147	Carter, Watson, & Sminkey, 2014	Excluded	Ineligible for inclusion criterias	MA	2023-03-11	Confirmed
148	Cong et al., 2018	Excluded	Ineligible for inclusion criterias	MA	2023-01-11	Confirmed
149	Costa et al., 2017	Excluded	Excluded by title and abstract	MA	2023-10-11	Confirmed
150	Eaton, Brant, McLeod, & Yeh, 2017	Excluded	Ineligible for inclusion criterias	AB	20/11/2023	Confirmed
151	Ekim & Ocakcı, 2013	Excluded	Ineligible for inclusion criterias	MA	27/11/2023	Confirmed
152	Farrar, White, & Darnell, 2017	Excluded	Did not report the outcome of interest	AB	30/11/2023	Confirmed
153	Fernández-Castro et al., 2021	Excluded	Excluded by title and abstract	AB	30/11/2023	Confirmed
154	Furjanic, Cooney, & McCarthy, 2016	Excluded	Excluded by title and abstract	MA	27/11/2023	Confirmed
155	Gorawara-Bhat, Wong, Dale, & Hogan, 2017	Excluded	Ineligible for inclusion criterias	AB	2023-12-11	Confirmed
156	Gretarsdottir, Zoëga, Tomasson, Sveinsdottir, & Gunnarsdottir, 2017	Excluded	Ineligible for inclusion criterias	MA	30/11/2023	Confirmed
157	Hensley, Collins, & Leezer, 2017	Excluded	Ineligible for inclusion criterias	AB	2023-10-11	Confirmed
158	Hsiao, Wu, & Chen, 2013	Excluded	Study population too specific	MA	2023-11-11	Confirmed
159	Jeong, Park, Lee, Choi, & Lee, 2014	Excluded	Ineligible for inclusion criterias	MA	2023-12-11	Confirmed
160	Jho et al., 2014	Excluded	Excluded by title and abstract	MA	25/11/2023	Confirmed
161	Keen et al., 2017	Excluded	Ineligible for inclusion criterias	AB	27/11/2023	Confirmed
162	Li et al., 2021	Excluded	Ineligible for inclusion criterias	MA	2023-01-11	Confirmed
163	Machira, Kariuki, & Martindale, 2013	Excluded	Did not report the outcome of interest	AB	2023-10-11	Confirmed
164	MacSorley et al., 2014	Excluded	Excluded by title and abstract	MA	2023-08-11	Confirmed
165	Madden, Turnbull, Cyna, Adelson, & Wilkinson, 2013	Excluded	Unclear methodology	AB	30/11/2023	Confirmed
166	Masoudi Alavi, Aboutalebi, & Sadat, 2017	Excluded	Incomplete reporting of results	MA	2023-04-11	Confirmed
167	Melo & Cardoso, 2017	Excluded	Excluded by title and abstract	MA	2023-11-11	Confirmed
168	Min et al., 2019	Excluded	Did not report the outcome of interest	MA	30/11/2023	Confirmed
169	Moceri & Drevdahl, 2014	Excluded	Ineligible for inclusion criterias	MA	27/11/2023	Confirmed
170	Moon, Oh, Baek, & Kim, 2021	Excluded	Excluded by title and abstract	AB	27/11/2023	Confirmed
171	Nallani et al., 2021	Excluded	Ineligible for inclusion criterias	AB	2023-03-11	Confirmed
172	Nuseir, Kassab, & Almomani, 2016	Excluded	Excluded by title and abstract	AB	2023-10-11	Confirmed
173	Peirce, Corkish, Lane, & Wilson, 2018	Excluded	Lack of significant results	AB	2023-10-11	Confirmed
174	Perri et al., 2018	Excluded	Study population too specific	MA	2023-08-11	Confirmed
175	Phelan & Hardeman, 2015	Excluded	Excluded by title and abstract	AB	2023-07-11	Confirmed
176	Pölkki, Laukkala, & Korhonen, 2016	Excluded	Ineligible for inclusion criterias	AB	2023-04-11	Confirmed
177	Rawal, 2016	Excluded	Ineligible for inclusion criterias	MA	2023-03-11	Confirmed
178	Renbarger & Draucker, 2021	Excluded	Ineligible for inclusion criterias	MA	2023-12-11	Confirmed
179	Rosa, 2018	Excluded	Ineligible for inclusion criterias	AB	25/11/2023	Confirmed
180	Salam, Saylor, & Cowperthwait, 2015	Excluded	Ineligible for inclusion criterias	MA	30/11/2023	Confirmed
181	Schumacher et al., 2014	Excluded	Excluded by title and abstract	AB	27/11/2023	Confirmed
182	Smeland, Twycross, Lundeberg, & Rustøen, 2018	Excluded	Ineligible for inclusion criterias	AB	2023-10-11	Confirmed
183	Song, Eaton, Gordon, Hoyle, & Doorenbos, 2015	Excluded	Excluded by title and abstract	AB	2023-09-11	Confirmed
184	Taylor, Sheu, Chen, Glassman, & Dake, 2017	Excluded	Ineligible for inclusion criterias	MA	2023-01-11	Confirmed
185	Tomaszek & Dębska, 2018	Excluded	Ineligible for inclusion criterias	AB	2023-12-11	Confirmed
186	Utne, Småstuen, & Nyblin, 2019	Excluded	Ineligible for inclusion criterias	MA	2023-10-11	Confirmed
187	van Dijk, Schuurmans, Alblas, Kalkman, & van Wijck, 2017	Excluded	Ineligible for inclusion criterias	AB	30/11/2023	Confirmed
188	Voshall, Dunn, & Shelestak, 2013	Excluded	Ineligible for inclusion criterias	MA	27/11/2023	Confirmed
189	Willens, 2014	Excluded	Study population too specific	MA	2023-10-11	Confirmed
190	Sefefe, 2021	Excluded	Excluded by title and abstract	AB	2023-09-11	Confirmed
191	Zoëga, 2017	Excluded	Excluded by title and abstract	MA	25/11/2023	Confirmed
192	Sweity et al. 2022	Excluded	Excluded by title and abstract	AB	2023-03-11	Confirmed
193	Adams, Varaei, Jalalinia, 2020	Excluded	Ineligible for inclusion criterias	AB	2023-10-11	Confirmed
194	Ahmadi, Vojdani, MortezaBagi, 2023	Excluded	Ineligible for inclusion criterias	MA	2023-09-11	Confirmed
195	Al-Khawaldeh et al., 2013	Excluded	Excluded by title and abstract	AB	2023-10-11	Confirmed
196	Al-Shaer, Hill, Anderson, 2011	Excluded	Incomplete reporting of results	MA	2023-10-11	Confirmed
197	Al Omari et al., 2021	Excluded	Ineligible for inclusion criterias	AB	2023-12-11	Confirmed
198	Alkhatib, Al Qadire, Alshraideh, 2020	Excluded	Ineligible for inclusion criterias	AB	25/11/2023	Confirmed
199	Almutairi et al., 2022	Excluded	Excluded by title and abstract	AB	2023-10-11	Confirmed
200	Alotaibi, Higgins, Chan, 2019	Excluded	Unclear methodology	MA	2023-11-11	Confirmed
201	Alsalman, Mansour, Almobarak, 2023	Excluded	Ineligible for inclusion criterias	MA	2023-01-11	Confirmed
202	Alzghoul Abdullah, 2015	Excluded	Ineligible for inclusion criterias	MA	2023-01-11	Confirmed
203	Ayaz Sherman, 2023	Excluded	Ineligible for inclusion criterias	MA	2023-09-11	Confirmed		\
204	Getu et al. 2020	Excluded	Excluded by title and abstract	MA	25/11/2023	Confirmed
205	Belay & Yirdaw, 2022	Excluded	Unclear methodology	AB	2023-11-11	Confirmed
206	Bouya et al., 2019	Excluded	Ineligible for inclusion criterias	MA	2023-10-11	Confirmed
207	Brant et al., 2017	Excluded	Ineligible for inclusion criterias	AB	27/11/2023	Confirmed
208	Costa et al., 2017	Excluded	Excluded by title and abstract	MA	2023-09-11	Confirmed
209	Dendir et al., 2020	Excluded	Duplication	MA	2023-12-11	Confirmed
210	Darawad, Alnajar, Abdalrahim, El-Aqoul, 2019	Excluded	Excluded by title and abstract	AB	25/11/2023	Confirmed
211	De Silva Rolls, 2011	Excluded	Ineligible for inclusion criterias	MA	2023-10-11	Confirmed
212	Duke, Haas, Yarbrough, Northam, 2013	Excluded	Study methodology inconsistent	AB	2023-01-11	Confirmed
213	Fernández-Castro et al., 2021	Excluded	Ineligible for inclusion criterias	MA	2023-02-11	Confirmed
214	Haso, Horeto, Abdu, & Neme, 2021	Excluded	Ineligible for inclusion criterias	MA	2023-10-11	Confirmed
215	Gök Yıldızeli Topçu, 2023	Excluded	Ineligible for inclusion criterias	MA	2023-03-11	Confirmed
216	Heath, 1998	Excluded	Ineligible for inclusion criterias	MA	2023-05-11	Confirmed
217	Wakgari et al., 2020	Excluded	Excluded by title and abstract	AB	2023-08-11	Confirmed
218	Islam et al., 2020	Excluded	Ineligible for inclusion criterias	MA	2023-06-11	Confirmed
219	Jamal et al., 2023	Excluded	Ineligible for inclusion criterias	AB	2023-07-11	Confirmed
220	Dendir, Sintayehu, & Anmut, 2020	Excluded	Study methodology inconsistent	MA	25/11/2023	Confirmed
221	Bonga & Yeshidinber, 2019	Excluded	Excluded by title and abstract	AB	2023-10-11	Confirmed
222	Jonsdottir Gunnarsson, 2021	Excluded	Lack of significant results	AB	2023-08-11	Confirmed
223	Zeleke, Getachew, & Wuhib, 2022	Excluded	Duplication	MA	27/11/2023	Confirmed
224	Admassie, Lema, Ferede, Tegegne, 2022	Excluded	Unclear methodology	MA	27/11/2023	Confirmed
225	H. L. Wang Tsai, 2010	Excluded	Excluded by title and abstract	AB	2023-04-11	Confirmed
226	Kaiser, 2020	Excluded	Study design limitations	AB	2023-10-11	Confirmed
227	Kusi Amponsah et al., 2019	Excluded	Ineligible for inclusion criterias	MA	2023-11-11	Confirmed
228	Latina et al., 2015	Excluded	Ineligible for inclusion criterias	MA	2023-12-11	Confirmed
229	Lewthwaite et al., 2011	Excluded	Ineligible for inclusion criterias	MA	14/11/2023	Confirmed
230	Liu et al., 2021	Excluded	Excluded by title and abstract	MA	15/11/2023	Confirmed
231	Liyew et al., 2020	Excluded	Ineligible for inclusion criterias	AB	16/11/2023	Confirmed
232	ADDIS-ABABA, 2018)	Excluded	Ineligible for inclusion criterias	MA	17/11/2023	Confirmed
233	Lunsford, 2015	Excluded	Study population too specific	MA	18/11/2023	Confirmed
234	Makhlouf, Ahmed, Mulvey, Bennett, 2023	Excluded	Excluded by title and abstract	AB	19/11/2023	Confirmed
235	Maribbay, Bdair, Alalyani, Al-Shloul, 2023	Excluded	Excluded by title and abstract	MA	20/11/2023	Confirmed
236	Mathew, Mathew, Singhi, 2011	Excluded	Excluded by title and abstract	AB	21/11/2023	Confirmed
237	Matthews Malcolm, 2007	Excluded	Ineligible for inclusion criterias	MA	22/11/2023	Confirmed
238	Mekonen, Muhye, Gobeza, 2024	Excluded	Ineligible for inclusion criterias	MA	23/11/2023	Confirmed
239	Menlah et al., 2018	Excluded	Ineligible for inclusion criterias	AB	24/11/2023	Confirmed
240	Mitello et al., 2021	Excluded	Ineligible for inclusion criterias	AB	25/11/2023	Confirmed
241	Munkombwe, Petersson, Elgán, 2020	Excluded	Ineligible for inclusion criterias	AB	26/11/2023	Confirmed
242	Negash, Belete, Tlilaye, Ayele, & Oumer, 2022	Excluded	Excluded by title and abstract	AB	27/11/2023	Confirmed
243	Peirce et al., 2018	Excluded	Ineligible for inclusion criterias	MA	28/11/2023	Confirmed
244	Peng et al., 2020	Excluded	Ineligible for inclusion criterias	AB	29/11/2023	Confirmed
245	Peng et al., 2021	Excluded	Lack of significant results	MA	30/11/2023	Confirmed
246	Rahman, Hanna, Zein, Badr, 2022	Excluded	Study design limitations	MA	2023-10-11	Confirmed
247	Shahriary et al., 2015	Excluded	Ineligible for inclusion criterias	AB	27/11/2023	Confirmed
248	Shimizu, Yoshida, Nerome, 2024	Excluded	Ineligible for inclusion criterias	MA	2023-09-11	Confirmed
249	Shoqirat, Mahasneh, Al-Khawaldeh, Al Hadid, 2019	Excluded	Excluded by title and abstract	MA	2023-12-11	Confirmed
250	Shrestha, Payakkaraung, Sanasuttipun, 2023	Excluded	Excluded by title and abstract	AB	25/11/2023	Confirmed
251	Sidani et al., 2016	Excluded	Excluded by title and abstract	MA	2023-10-11	Confirmed
252	Smeland et al., 2018	Excluded	Unclear methodology	MA	2023-01-11	Confirmed
253	Stanley Pollard, 2013	Excluded	Ineligible for inclusion criterias	AB	2023-02-11	Confirmed
254	Taínta, Arteche, Martín, Salas, Goñi, 2020	Excluded	Incomplete reporting of results	MA	2023-03-11	Confirmed
255	Tekletsadik, Desta, Workneh, 2021	Excluded	Excluded by title and abstract	AB	2023-04-11	Confirmed
256	Thomas et al., 2015	Excluded	Ineligible for inclusion criterias	MA	2023-05-11	Confirmed
257	Willens, 2014	Excluded	Ineligible for inclusion criterias	MA	2023-06-11	Confirmed
258	Younis, 2021	Excluded	Excluded by title and abstract	AB	26/11/2023	Confirmed
259	Z. Wang, Walsh, Tocchi, Zhang, Chyun, 2023	Excluded	Study population too specific	AB	27/11/2023	Confirmed
260	Zeleke et al., 2021	Excluded	Excluded by title and abstract	MA	28/11/2023	Confirmed
261	Zeleke, Kassaw, Eshetie, 2021	Excluded	Excluded by title and abstract	MA	29/11/2023	Confirmed
262	Abdissa, Geleta, Berhanu, & Edilu, 2020	Excluded	Duplication	MA	2023-10-11	Confirmed
263	Adem, Obsa, & Worji, 2017	Excluded	Ineligible for inclusion criterias	MA	28/11/2023	Confirmed
264	Ayano, Fentie, Tileku, Jiru, & Hussen, 2023	Excluded	Ineligible for inclusion criterias	MA	2023-11-11	Confirmed
265	Amare Agmas Andualem et al., 2018	Excluded	Excluded by title and abstract	MA	2023-03-11	Confirmed
266	Ayano et al. 2023	Excluded	Excluded by title and abstract	AB	2023-02-11	Confirmed
267	B. Temesgen, N. Mekonnen, T. Wubie and Y. Worku, 2022	Excluded	Ineligible for inclusion criterias	MA	30/11/2023	Confirmed
268	Belay Bizuneh, et.al. 2020	Excluded	Excluded by title and abstract	MA	2023-10-11	Confirmed
269	Besufekad et al., 2021	Excluded	Duplication	AB	2023-03-11	Confirmed
270	Bethelhem Bonga et al. 2019	Excluded	Ineligible for inclusion criterias	MA	30/11/2023	Confirmed
271	Beyene, 2019	Excluded	Excluded by title and abstract	MA	2023-11-11	Confirmed
272	Birhan, et.al. 2020	Excluded	Excluded by title and abstract	AB	2023-01-11	Confirmed
273	Demelash, Woldegerima, Hailekiros, & Birlie, 2020	Excluded	Ineligible for inclusion criterias	MA	2023-07-11	Confirmed
274	Eshete et al., 2019	Excluded	Excluded by title and abstract	AB	2023-11-11	Confirmed
275	Germossa et al. 2019	Excluded	Excluded by title and abstract	AB	2023-03-11	Confirmed
276	Germossa, Sjetne, Småstuen, & Hellesø, 2022	Excluded	Duplication	AB	25/11/2023	Confirmed
277	Melile Mengesha et al. 2022	Excluded	Excluded by title and abstract	MA	25/11/2023	Confirmed
278	Temesgen, Brihanu, & bekele Teshome, 2022	Excluded	No clearly stated outcome variable or no information about the practice outcome	MA	2023-04-11	Confirmed
279	Woldegerima, Demelash, Hailekiros, & Birlie, 2020	Excluded	Ineligible for inclusion criterias	AB	30/11/2023	Confirmed
280	Yeshidinber, 2019	Excluded	Excluded by title and abstract	MA	2023-08-11	Confirmed
281	Eyasu Tekile Solomon et al., 2021	Excluded	Excluded by title and abstract	MA	25/11/2024	Confirmed
282	Bishaw, Sendo, & Abebe, 2020	Excluded	Ineligible for inclusion criterias	MA	2023-10-11	Confirmed
283	Melesse, Bayable, Ashebir, Ayenew, & Fetene, 2022	Excluded	Lack of significant results	MA	2023-01-11	Confirmed
284	Setegn, Goshu, & Weji, 2017	Excluded	Ineligible for inclusion criterias	MA	2023-11-11	Confirmed
285	Zeng, Li, Lin, Mizuno, 2020	Excluded	Ineligible for inclusion criterias	AB	30/11/2023	Confirmed
